# Supplementary material for: Awareness, trust, and expectations of AI for glaucoma care among Bulgarian ophthalmologists: Role of demographic factors
Source: PLOS Digit Health. 2026 Jan 22;5(1):e0001199. doi: 10.1371/journal.pdig.0001199 (PMC12826508; doi:10.1371/journal.pdig.0001199)
Supplement: S1 Dataset — (XLSX) [file pdig.0001199.s001.xlsx]

## Sheet: Sheet1
Sex	Specialty	Years_of_work	Age	Q5	Q6	Q7	Q8	Q9	Q10	Q11	Q12	Q13	Q14	Q15	Q16	Q17	Q18	Q19	Q20	Q21	Q22AIScreening	Q22AIDiagnosis	Q22AIProgression	Q22AI_RefrError	AI_Other
female	1	2	34	1	1	1	1	1	1	3	3	I don`t think I can completely trust AI	yes	yes	I don`t know	5-10 years	5	4	1	2	1	1	1	1
male	1	3	54	1	2	1	1	1	2	5	4	I cannot estimate due to insufficient data.	no	may be	yes	1-5 years	2	2	2	2	1	1	1	1
female	2	1	30	1	1	1	1	1	2	5	4	I don`t trust AI	no	yes	yes	1-5 years	4	4	1	1	1	1	1	1
female	1	4	48	1	1	1	1	1	2	5	4	I don`t think I can completely trust AI	no	may be	I don`t know	1-5 years	5	2	2	2	1	0	1	0
female	1	4	50	1	2	1	1	1	2	5	4	I cannot estimate due to insufficient data.	no	yes	I don`t know	1-5 years	4	4	1	1	1	0	1	1
female	2	1	30	1	2	1	1	1	1	2	3	I don`t trust AI	yes	yes	I don`t know	after a year	4	1	2	1	1	1	0	0
female	1	3	40	1	1	1	1	1	2	5	3	I cannot estimate due to insufficient data.	yes	may be	I don`t know	5-10 years	4	5	2	2	1	1	1	0
male	1	4	63	1	1	1	1	2	2	5	5	I cannot estimate due to insufficient data.	no	may be	I don`t know	1-5 years	4	2	2	2	1	0	1	0
female	1	3	37	1	3	1	1	1	1	4	3	I don`t think I can completely trust AI	yes	may be	I don`t know	5-10 years	5	4	1	1	1	0	0	0
male	1	3	40	1	1	1	1	1	2	5	4	I don`t trust AI	no	yes	yes	1-5 years	4	1	1	1	1	1	1	1
male	1	4	47	1	1	1	1	2	2	5	2	I don`t trust it at all	no	no	no	>10 years	4	2	2	4	1	0	0	0
female	2	2	30	1	2	1	1	1	2	5	4	I don`t trust AI	no	may be	I don`t know	1-5 years	4	4	2	2	1	1	1	0
male	1	2	37	1	1	1	1	1	1	2	2	I don`t trust AI	yes	yes	yes	after a year	2	3	3	1	1	0	0	0
male	1	3	42	1	2	1	1	1	2	5	3	I don`t trust AI	yes	may be	I don`t know	1-5 years	4	2	3	2	1	0	0	0
female	1	4	57	1	1	1	1	2	2	5	4	I don`t trust it at all	no	no	no	never	4	4	3	4	0	0	0	0
female	1	2	32	1	2	1	1	1	1	4	4	I don`t think I can completely trust AI	yes	yes	no	5-10 years	4	4	2	2	1	0	1	0
female	1	2	32	1	2	1	1	1	2	5	4	I don`t trust AI	no	may be	no	5-10 years	5	4	1	1	1	0	1	0
female	1	1	31	1	1	1	1	1	2	5	4	I don`t think I can completely trust AI	no	may be	I don`t know	1-5 years	4	2	2	2	1	1	0	1
female	1	3	38	1	1	1	1	1	2	5	5	I cannot estimate due to insufficient data.	no	yes	I don`t know	1-5 years	5	4	3	2	1	0	1	0
female	1	3	41	1	1	1	1	2	2	5	4	I don`t trust it at all	no	I can`t answer	no	never	5	2	2	3	1	0	1	0
female	1	4	54	1	1	1	1	1	2	5	2	I don`t trust AI	no	may be	yes	1-5 years	4	4	1	1	1	0	1	0
female	1	4	53	1	2	1	1	1	2	5	4	I don`t think I can completely trust AI	no	may be	I don`t know	1-5 years	5	5	3	2	1	0	1	0
female	2	1	25	1	2	1	1	1	2	5	5	I cannot estimate due to insufficient data.	no	may be	no	1-5 years	5	1	4	3	1	1	1	1
female	2	1	26	1	2	1	1	1	1	3	1	I cannot estimate due to insufficient data.	yes	yes	no	already affects ophthalmology	4	2	3	2	1	0	1	1
male	1	2	34	1	1	1	1	1	1	1	1	I don`t trust AI	yes	yes	no	1-5 years	4	1	1	1	1	1	1	1
female	2	1	25	1	2	2	1	3	2	4	4	I cannot estimate due to insufficient data.	no	may be	I don`t know	1-5 years	4	3	2	3	1	0	1	0
female	2	1	27	1	1	1	1	1	1	4	4	I don`t trust AI	no	yes	yes	1-5 years	4	4	4	2	1	1	1	1
female	2	1	26	1	3	1	1	1	2	5	4	I don`t think I can completely trust AI	no	may be	yes	1-5 years	4	2	3	2	1	0	0	1
female	1	2	32	1	1	1	1	1	2	5	4	I don`t think I can completely trust AI	yes	may be	I don`t know	1-5 years	4	3	1	3	1	0	1	0
female	1	3	41	1	1	1	1	1	2	4	3	I don`t think I can completely trust AI	yes	may be	I don`t know	1-5 years	4	2	2	2	1	0	1	0
female	1	4	59	1	1	1	1	1	2	5	4	I cannot estimate due to insufficient data.	no	may be	I don`t know	5-10 years	4	4	1	2	0	0	1	0
female	2	1	27	1	2	1	1	1	2	4	4	I cannot estimate due to insufficient data.	yes	yes	I don`t know	1-5 years	5	4	2	2	1	0	1	0
male	1	3	42	1	2	1	1	1	1	2	2	I don`t think I can completely trust AI	yes	may be	yes	5-10 years	3	2	3	2	1	0	1	0
female	1	2	36	1	1	1	1	1	1	1	1	I don`t trust AI	yes	I can`t answer	I don`t know	1-5 years	5	5	2	2	1	0	0	0
male	2	1	27	1	3	2	1	1	2	5	2	I don`t trust AI	yes	may be	I don`t know	1-5 years	5	2	1	1	1	1	0	0
female	2	1	28	1	3	1	1	1	2	5	5	I cannot estimate due to insufficient data.	no	may be	I don`t know	5-10 years	5	4	3	3	1	0	1	0
female	2	1	29	1	2	1	1	1	2	5	5	I cannot estimate due to insufficient data.	no	may be	I don`t know	5-10 years	5	2	2	3	1	0	1	1
female	2	1	28	1	2	1	1	1	2	5	4	I don`t trust AI	no	may be	I don`t know	5-10 years	5	3	2	2	1	1	0	1
male	2	1	29	1	2	2	1	1	1	2	3	I don`t think I can completely trust AI	yes	yes	yes	already affects ophthalmology	2	1	2	2	1	1	1	1
male	1	3	40	1	1	1	1	1	1	2	1	I don`t trust it at all	no	yes	yes	1-5 years	4	4	2	2	1	1	1	0
female	2	1	30	1	3	2	1	1	1	4	4	I don`t think I can completely trust AI	yes	yes	yes	already affects ophthalmology	5	4	1	1	1	0	1	1
female	1	2	32	1	1	1	1	3	2	5	5	I don`t trust AI	no	may be	I don`t know	5-10 years	5	5	1	3	1	1	1	1
female	1	4	55	1	1	1	1	1	1	4	2	I don`t trust AI	no	yes	yes	5-10 years	4	2	1	1	1	0	1	0
female	2	1	25	1	2	1	1	1	2	4	4	I don`t think I can completely trust AI	no	yes	I don`t know	5-10 years	4	1	1	2	1	0	1	1
male	1	1	29	1	2	1	1	1	1	2	2	I don`t trust AI	yes	may be	I don`t know	1-5 years	4	3	2	1	1	0	0	0
female	1	2	41	1	2	1	1	1	1	4	3	I don`t trust AI	yes	yes	I don`t know	1-5 years	5	4	2	2	0	0	1	0
male	1	3	56	1	1	1	1	3	2	5	5	I don`t trust AI	no	I can`t answer	I don`t know	1-5 years	3	2	2	3	1	0	0	0
female	1	4	55	1	2	1	2	1	2	5	3	I don`t think I can completely trust AI	yes	no	I don`t know	1-5 years	5	4	2	3	1	0	1	1
male	1	3	56	1	1	1	1	2	2	5	3	I don`t trust AI	no	no	no	1-5 years	4	1	3	4	1	0	1	0
female	2	1	25	1	2	1	1	1	1	4	4	I don`t trust AI	no	may be	yes	5-10 years	4	2	1	2	0	0	1	1
female	1	4	51	1	1	1	1	1	1	4	3	I don`t trust AI	yes	yes	no	5-10 years	4	4	2	2	1	0	1	0
female	2	1	25	1	3	1	1	1	1	2	3	I don`t trust AI	no	may be	yes	1-5 years	5	1	5	2	1	1	1	1
female	1	2	34	1	1	1	1	1	1	3	3	I don`t think I can completely trust AI	yes	yes	I don`t know	5-10 years	5	4	1	2	1	1	1	1
male	1	3	54	1	2	1	1	1	2	5	4	I cannot estimate due to insufficient data.	no	may be	yes	1-5 years	2	2	2	2	1	1	1	1
female	2	1	30	1	1	1	1	1	2	5	4	I don`t trust AI	no	yes	yes	1-5 years	4	4	1	1	1	1	1	1
female	1	4	48	1	1	1	1	1	2	5	4	I don`t think I can completely trust AI	no	may be	I don`t know	1-5 years	5	2	2	2	1	0	1	0
female	1	4	50	1	2	1	1	1	2	5	4	I cannot estimate due to insufficient data.	no	yes	I don`t know	1-5 years	4	4	1	1	1	0	1	1
female	2	1	30	1	2	1	1	1	1	2	3	I don`t trust AI	yes	yes	I don`t know	after a year	4	1	2	1	1	1	0	0
female	1	3	40	1	1	1	1	1	2	5	3	I cannot estimate due to insufficient data.	yes	may be	I don`t know	5-10 years	4	5	2	2	1	1	1	0
male	1	4	63	1	1	1	1	2	2	5	5	I cannot estimate due to insufficient data.	no	may be	I don`t know	1-5 years	4	2	2	2	1	0	1	0
female	1	3	37	1	3	1	1	1	1	4	3	I don`t think I can completely trust AI	yes	may be	I don`t know	5-10 years	5	4	1	1	1	0	0	0
male	1	3	40	1	1	1	1	1	2	5	4	I don`t trust AI	no	yes	yes	1-5 years	4	1	1	1	1	1	1	1
male	1	4	47	1	1	1	1	2	2	5	2	I don`t trust it at all	no	no	no	>10 years	4	2	2	4	1	0	0	0
female	2	2	30	1	2	1	1	1	2	5	4	I don`t trust AI	no	may be	I don`t know	1-5 years	4	4	2	2	1	1	1	0
male	1	2	37	1	1	1	1	1	1	2	2	I don`t trust AI	yes	yes	yes	after a year	2	3	3	1	1	0	0	0
male	1	3	42	1	2	1	1	1	2	5	3	I don`t trust AI	yes	may be	I don`t know	1-5 years	4	2	3	2	1	0	0	0
female	1	4	57	1	1	1	1	2	2	5	4	I don`t trust it at all	no	no	no	never	4	4	3	4	0	0	0	0
female	1	2	32	1	2	1	1	1	1	4	4	I don`t think I can completely trust AI	yes	yes	no	5-10 years	4	4	2	2	1	0	1	0
female	1	2	32	1	2	1	1	1	2	5	4	I don`t trust AI	no	may be	no	5-10 years	5	4	1	1	1	0	1	0
female	1	1	31	1	1	1	1	1	2	5	4	I don`t think I can completely trust AI	no	may be	I don`t know	1-5 years	4	2	2	2	1	1	0	1
female	1	3	38	1	1	1	1	1	2	5	5	I cannot estimate due to insufficient data.	no	yes	I don`t know	1-5 years	5	4	3	2	1	0	1	0
female	1	3	41	1	1	1	1	2	2	5	4	I don`t trust it at all	no	I can`t answer	no	never	5	2	2	3	1	0	1	0
female	1	4	54	1	1	1	1	1	2	5	2	I don`t trust AI	no	may be	yes	1-5 years	4	4	1	1	1	0	1	0
female	1	4	53	1	2	1	1	1	2	5	4	I don`t think I can completely trust AI	no	may be	I don`t know	1-5 years	5	5	3	2	1	0	1	0
female	2	1	25	1	2	1	1	1	2	5	5	I cannot estimate due to insufficient data.	no	may be	no	1-5 years	5	1	4	3	1	1	1	1
female	2	1	26	1	2	1	1	1	1	3	1	I cannot estimate due to insufficient data.	yes	yes	no	already affects ophthalmology	4	2	3	2	1	0	1	1
male	1	2	34	1	1	1	1	1	1	1	1	I don`t trust AI	yes	yes	no	1-5 years	4	1	1	1	1	1	1	1
female	2	1	25	1	2	2	1	3	2	4	4	I cannot estimate due to insufficient data.	no	may be	I don`t know	1-5 years	4	3	2	3	1	0	1	0
female	2	1	27	1	1	1	1	1	1	4	4	I don`t trust AI	no	yes	yes	1-5 years	4	4	4	2	1	1	1	1
female	2	1	26	1	3	1	1	1	2	5	4	I don`t think I can completely trust AI	no	may be	yes	1-5 years	4	2	3	2	1	0	0	1
female	1	2	32	1	1	1	1	1	2	5	4	I don`t think I can completely trust AI	yes	may be	I don`t know	1-5 years	4	3	1	3	1	0	1	0
female	1	3	41	1	1	1	1	1	2	4	3	I don`t think I can completely trust AI	yes	may be	I don`t know	1-5 years	4	2	2	2	1	0	1	0
female	1	4	59	1	1	1	1	1	2	5	4	I cannot estimate due to insufficient data.	no	may be	I don`t know	5-10 years	4	4	1	2	0	0	1	0
female	2	1	27	1	2	1	1	1	2	4	4	I cannot estimate due to insufficient data.	yes	yes	I don`t know	1-5 years	5	4	2	2	1	0	1	0
male	1	3	42	1	2	1	1	1	1	2	2	I don`t think I can completely trust AI	yes	may be	yes	5-10 years	3	2	3	2	1	0	1	0
female	1	2	36	1	1	1	1	1	1	1	1	I don`t trust AI	yes	I can`t answer	I don`t know	1-5 years	5	5	2	2	1	0	0	0
male	2	1	27	1	3	2	1	1	2	5	2	I don`t trust AI	yes	may be	I don`t know	1-5 years	5	2	1	1	1	1	0	0
female	2	1	28	1	3	1	1	1	2	5	5	I cannot estimate due to insufficient data.	no	may be	I don`t know	5-10 years	5	4	3	3	1	0	1	0
female	2	1	29	1	2	1	1	1	2	5	5	I cannot estimate due to insufficient data.	no	may be	I don`t know	5-10 years	5	2	2	3	1	0	1	1
female	2	1	28	1	2	1	1	1	2	5	4	I don`t trust AI	no	may be	I don`t know	5-10 years	5	3	2	2	1	1	0	1
male	2	1	29	1	2	2	1	1	1	2	3	I don`t think I can completely trust AI	yes	yes	yes	already affects ophthalmology	2	1	2	2	1	1	1	1
male	1	3	40	1	1	1	1	1	1	2	1	I don`t trust it at all	no	yes	yes	1-5 years	4	4	2	2	1	1	1	0
female	2	1	30	1	3	2	1	1	1	4	4	I don`t think I can completely trust AI	yes	yes	yes	already affects ophthalmology	5	4	1	1	1	0	1	1
female	1	2	32	1	1	1	1	3	2	5	5	I don`t trust AI	no	may be	I don`t know	5-10 years	5	5	1	3	1	1	1	1
female	1	4	55	1	1	1	1	1	1	4	2	I don`t trust AI	no	yes	yes	5-10 years	4	2	1	1	1	0	1	0
female	2	1	25	1	2	1	1	1	2	4	4	I don`t think I can completely trust AI	no	yes	I don`t know	5-10 years	4	1	1	2	1	0	1	1
male	1	1	29	1	2	1	1	1	1	2	2	I don`t trust AI	yes	may be	I don`t know	1-5 years	4	3	2	1	1	0	0	0
female	1	2	41	1	2	1	1	1	1	4	3	I don`t trust AI	yes	yes	I don`t know	1-5 years	5	4	2	2	0	0	1	0
male	1	3	56	1	1	1	1	3	2	5	5	I don`t trust AI	no	I can`t answer	I don`t know	1-5 years	3	2	2	3	1	0	0	0
female	1	4	55	1	2	1	2	1	2	5	3	I don`t think I can completely trust AI	yes	no	I don`t know	1-5 years	5	4	2	3	1	0	1	1
male	1	3	56	1	1	1	1	2	2	5	3	I don`t trust AI	no	no	no	1-5 years	4	1	3	4	1	0	1	0
female	2	1	25	1	2	1	1	1	1	4	4	I don`t trust AI	no	may be	yes	5-10 years	4	2	1	2	0	0	1	1
female	1	4	51	1	1	1	1	1	1	4	3	I don`t trust AI	yes	yes	no	5-10 years	4	4	2	2	1	0	1	0
female	2	1	25	1	3	1	1	1	1	2	3	I don`t trust AI	no	may be	yes	1-5 years	5	1	5	2	1	1	1	1
female	1	2	34	1	1	1	1	1	1	3	3	I don`t think I can completely trust AI	yes	yes	I don`t know	5-10 years	5	4	1	2	1	1	1	1
male	1	3	54	1	2	1	1	1	2	5	4	I cannot estimate due to insufficient data.	no	may be	yes	1-5 years	2	2	2	2	1	1	1	1
female	2	1	30	1	1	1	1	1	2	5	4	I don`t trust AI	no	yes	yes	1-5 years	4	4	1	1	1	1	1	1
female	1	4	48	1	1	1	1	1	2	5	4	I don`t think I can completely trust AI	no	may be	I don`t know	1-5 years	5	2	2	2	1	0	1	0
female	1	4	50	1	2	1	1	1	2	5	4	I cannot estimate due to insufficient data.	no	yes	I don`t know	1-5 years	4	4	1	1	1	0	1	1
female	2	1	30	1	2	1	1	1	1	2	3	I don`t trust AI	yes	yes	I don`t know	after a year	4	1	2	1	1	1	0	0
female	1	3	40	1	1	1	1	1	2	5	3	I cannot estimate due to insufficient data.	yes	may be	I don`t know	5-10 years	4	5	2	2	1	1	1	0
male	1	4	63	1	1	1	1	2	2	5	5	I cannot estimate due to insufficient data.	no	may be	I don`t know	1-5 years	4	2	2	2	1	0	1	0
female	1	3	37	1	3	1	1	1	1	4	3	I don`t think I can completely trust AI	yes	may be	I don`t know	5-10 years	5	4	1	1	1	0	0	0
male	1	3	40	1	1	1	1	1	2	5	4	I don`t trust AI	no	yes	yes	1-5 years	4	1	1	1	1	1	1	1
male	1	4	47	1	1	1	1	2	2	5	2	I don`t trust it at all	no	no	no	>10 years	4	2	2	4	1	0	0	0
female	2	2	30	1	2	1	1	1	2	5	4	I don`t trust AI	no	may be	I don`t know	1-5 years	4	4	2	2	1	1	1	0
male	1	2	37	1	1	1	1	1	1	2	2	I don`t trust AI	yes	yes	yes	after a year	2	3	3	1	1	0	0	0
male	1	3	42	1	2	1	1	1	2	5	3	I don`t trust AI	yes	may be	I don`t know	1-5 years	4	2	3	2	1	0	0	0
female	1	4	57	1	1	1	1	2	2	5	4	I don`t trust it at all	no	no	no	never	4	4	3	4	0	0	0	0
female	1	2	32	1	2	1	1	1	1	4	4	I don`t think I can completely trust AI	yes	yes	no	5-10 years	4	4	2	2	1	0	1	0
female	1	2	32	1	2	1	1	1	2	5	4	I don`t trust AI	no	may be	no	5-10 years	5	4	1	1	1	0	1	0
female	1	1	31	1	1	1	1	1	2	5	4	I don`t think I can completely trust AI	no	may be	I don`t know	1-5 years	4	2	2	2	1	1	0	1
female	1	3	38	1	1	1	1	1	2	5	5	I cannot estimate due to insufficient data.	no	yes	I don`t know	1-5 years	5	4	3	2	1	0	1	0
female	1	3	41	1	1	1	1	2	2	5	4	I don`t trust it at all	no	I can`t answer	no	never	5	2	2	3	1	0	1	0
female	1	4	54	1	1	1	1	1	2	5	2	I don`t trust AI	no	may be	yes	1-5 years	4	4	1	1	1	0	1	0
female	1	4	53	1	2	1	1	1	2	5	4	I don`t think I can completely trust AI	no	may be	I don`t know	1-5 years	5	5	3	2	1	0	1	0
female	2	1	25	1	2	1	1	1	2	5	5	I cannot estimate due to insufficient data.	no	may be	no	1-5 years	5	1	4	3	1	1	1	1
female	2	1	26	1	2	1	1	1	1	3	1	I cannot estimate due to insufficient data.	yes	yes	no	already affects ophthalmology	4	2	3	2	1	0	1	1
male	1	2	34	1	1	1	1	1	1	1	1	I don`t trust AI	yes	yes	no	1-5 years	4	1	1	1	1	1	1	1
female	2	1	25	1	2	2	1	3	2	4	4	I cannot estimate due to insufficient data.	no	may be	I don`t know	1-5 years	4	3	2	3	1	0	1	0
female	2	1	27	1	1	1	1	1	1	4	4	I don`t trust AI	no	yes	yes	1-5 years	4	4	4	2	1	1	1	1
female	2	1	26	1	3	1	1	1	2	5	4	I don`t think I can completely trust AI	no	may be	yes	1-5 years	4	2	3	2	1	0	0	1
female	1	2	32	1	1	1	1	1	2	5	4	I don`t think I can completely trust AI	yes	may be	I don`t know	1-5 years	4	3	1	3	1	0	1	0
female	1	3	41	1	1	1	1	1	2	4	3	I don`t think I can completely trust AI	yes	may be	I don`t know	1-5 years	4	2	2	2	1	0	1	0
female	1	4	59	1	1	1	1	1	2	5	4	I cannot estimate due to insufficient data.	no	may be	I don`t know	5-10 years	4	4	1	2	0	0	1	0
female	2	1	27	1	2	1	1	1	2	4	4	I cannot estimate due to insufficient data.	yes	yes	I don`t know	1-5 years	5	4	2	2	1	0	1	0
male	1	3	42	1	2	1	1	1	1	2	2	I don`t think I can completely trust AI	yes	may be	yes	5-10 years	3	2	3	2	1	0	1	0
female	1	2	36	1	1	1	1	1	1	1	1	I don`t trust AI	yes	I can`t answer	I don`t know	1-5 years	5	5	2	2	1	0	0	0
male	2	1	27	1	3	2	1	1	2	5	2	I don`t trust AI	yes	may be	I don`t know	1-5 years	5	2	1	1	1	1	0	0
female	2	1	28	1	3	1	1	1	2	5	5	I cannot estimate due to insufficient data.	no	may be	I don`t know	5-10 years	5	4	3	3	1	0	1	0
female	2	1	29	1	2	1	1	1	2	5	5	I cannot estimate due to insufficient data.	no	may be	I don`t know	5-10 years	5	2	2	3	1	0	1	1
female	2	1	28	1	2	1	1	1	2	5	4	I don`t trust AI	no	may be	I don`t know	5-10 years	5	3	2	2	1	1	0	1
male	2	1	29	1	2	2	1	1	1	2	3	I don`t think I can completely trust AI	yes	yes	yes	already affects ophthalmology	2	1	2	2	1	1	1	1
male	1	3	40	1	1	1	1	1	1	2	1	I don`t trust it at all	no	yes	yes	1-5 years	4	4	2	2	1	1	1	0
female	2	1	30	1	3	2	1	1	1	4	4	I don`t think I can completely trust AI	yes	yes	yes	already affects ophthalmology	5	4	1	1	1	0	1	1
female	1	2	32	1	1	1	1	3	2	5	5	I don`t trust AI	no	may be	I don`t know	5-10 years	5	5	1	3	1	1	1	1
female	1	4	55	1	1	1	1	1	1	4	2	I don`t trust AI	no	yes	yes	5-10 years	4	2	1	1	1	0	1	0
female	2	1	25	1	2	1	1	1	2	4	4	I don`t think I can completely trust AI	no	yes	I don`t know	5-10 years	4	1	1	2	1	0	1	1
male	1	1	29	1	2	1	1	1	1	2	2	I don`t trust AI	yes	may be	I don`t know	1-5 years	4	3	2	1	1	0	0	0
female	1	2	41	1	2	1	1	1	1	4	3	I don`t trust AI	yes	yes	I don`t know	1-5 years	5	4	2	2	0	0	1	0
male	1	3	56	1	1	1	1	3	2	5	5	I don`t trust AI	no	I can`t answer	I don`t know	1-5 years	3	2	2	3	1	0	0	0
female	1	4	55	1	2	1	2	1	2	5	3	I don`t think I can completely trust AI	yes	no	I don`t know	1-5 years	5	4	2	3	1	0	1	1
male	1	3	56	1	1	1	1	2	2	5	3	I don`t trust AI	no	no	no	1-5 years	4	1	3	4	1	0	1	0
female	2	1	25	1	2	1	1	1	1	4	4	I don`t trust AI	no	may be	yes	5-10 years	4	2	1	2	0	0	1	1
female	1	4	51	1	1	1	1	1	1	4	3	I don`t trust AI	yes	yes	no	5-10 years	4	4	2	2	1	0	1	0
female	2	1	25	1	3	1	1	1	1	2	3	I don`t trust AI	no	may be	yes	1-5 years	5	1	5	2	1	1	1	1
