# Supplementary material for: Awareness, trust, and expectations of AI for glaucoma care among Bulgarian ophthalmologists: Role of demographic factors
Source: PLOS Digit Health. 2026 Jan 22;5(1):e0001199. doi: 10.1371/journal.pdig.0001199 (PMC12826508; doi:10.1371/journal.pdig.0001199)
Supplement: S1 Table — (XLSX) [file pdig.0001199.s002.xlsx]

## Sheet: Sheet1
Indicator	n	k (count)	Prevalence (%)	95% CI lower (%)	95% CI upper (%)
Awareness of AI (Q14 = yes)	156	63	40.4	33	48.2
Willingness to follow AI treatment recommendations (Q16 = yes)	156	42	26.9	20.6	34.4
Positive expectations for AI impact (Q18 ≥ 4)	156	141	90.4	84.7	94.1
AI applicability: Screening (Q22)	156	144	92.3	87	95.5
AI applicability: Diagnosis (Q22)	156	51	32.7	25.8	40.4
AI applicability: Progression (Q22)	156	117	75	67.7	81.1
AI applicability: Refractive error (Q22)	156	60	38.5	31.2	46.3
